# Supplementary material for: Establishment of patient-derived organoids and a characterization-based drug discovery platform for treatment of pancreatic cancer
Source: BMC Cancer. 2022 May 3;22:489. doi: 10.1186/s12885-022-09619-9 (PMC9063137; doi:10.1186/s12885-022-09619-9)
Supplement: Supplementary file 2 — Additional file 2. [file 12885_2022_9619_MOESM2_ESM.xls]

## Sheet: TableS2
TABLE S2 Compounds used in this study
TG 100713
10058-F4
3-Methyladenine
6H05
A66
A-674563
A-769662
AEE788 (NVP-AEE788)
Afatinib (BIBW2992)
AG-1024
AG-1478 (Tyrphostin AG-1478)
AG-18
AG-490
AMG 900
AMG-208
AMG458
Amuvatinib (MP-470)
AP26113
Apatinib (YN968D1)
AR-A014418
ARQ 197 (Tivantinib)
ARRY334543
Arry-380
AS-252424
AS-604850
AS-605240
AS703026
AST-1306
AT7519
AT7867
AT9283
Aurora A Inhibitor I
Axitinib
AZ 960
AZ20
AZ628
AZD1080
AZD1208
AZD2014
AZD2858
AZD3463
AZD4547
AZD5363
AZD5438
AZD6244 (Selumetinib)
AZD7762
AZD8055
AZD8330
AZD8931
Barasertib (AZD1152-HQPA)
Bardoxolone Methyl
Baricitinib (LY3009104)
BAY 11-7082
BEZ235 (NVP-BEZ235)
BGJ398 (NVP-BGJ398)
BIBF1120 (Vargatef)
Binimetinib (MEK162, ARRY-162, ARRY-438162)
BIO
BIRB 796 (Doramapimod)
BIX 02188
BIX 02189
BKM120 (NVP-BKM120)
Bleomycin sulfate
BMS 777607
BMS 794833
BMS-265246
BMS-345541
BMS-599626 (AC480)
Bosutinib (SKI-606)
Brivanib (BMS-540215)
Brivanib alaninate (BMS-582664)
BS-181 HCl
Butein
BX-795
BX-912
BYL719
Cabozantinib malate (XL184)
CAL-101 (GS-1101)
CAY10505
CC-292 (AVL-292)
CCT128930
CCT129202
CCT137690
Cediranib (AZD2171)
CEP-32496
CEP33779
Ceritinib (LDK378)
CGI1746
CGK 733
CH5424802
CHIR-124
CHIR-98014
CHIR-99021 (CT99021) HCl
CI-1033 (Canertinib)
CI-1040 (PD184352)
CNX-2006
CNX-774
CP 673451
CP-724714
Crenolanib (CP-868596)
Crizotinib (PF-02341066)
cx-4945 (Silmitasertib)
CX-6258 HCl
CYC116
Cyt387
CZC24832
Dabrafenib (GSK2118436)
Dacomitinib (PF299804,PF-00299804)
Danusertib (PHA-739358)
Dasatinib (BMS-354825)
DCC-2036 (Rebastinib)
Desmethyl Erlotinib (CP-473420)
Dovitinib (TKI-258)
Dovitinib Dilactic acid (TKI258 Dilactic acid)
Duvelisib (IPI-145, INK1197)
E7080 (Lenvatinib)
EHop-016
EHT 1864
ENMD-2076
Enzastaurin (LY317615)
Erlotinib HCl
Etoposide (VP-16)
ETP-46464
Everolimus (RAD001)
Evista (Raloxifene HCl)
Filgotinib (GLPG0634)
Fingolimod (FTY720) HCl
Flavopiridol hydrochloride
Foretinib (GSK1363089, XL880)
GDC-0068
GDC-0349
GDC-0879
GDC-0941
GDC-0980 (RG7422)
Gefitinib (Iressa)
Gemcitabine HCl (Gemzar)
GF109203X
GNE-0877
GNE-7915
GNE-9605
GNF-2
GNF-5
Go 6983
Golvatinib (E7050)
GSK1059615
GSK1070916
GSK1120212 (Trametinib)
GSK1838705A
GSK1904529A
GSK2126458
GSK2334470
GSK2636771
GSK461364
GSK650394
GSK690693
GW5074
GZD824 Dimesylate
Hesperadin
HMN-214
HS-173
IC-87114
Icotinib
IKK-16 (IKK Inhibitor VII)
IM-12
Imatinib (Gleevec)
Imatinib Mesylate
IMD 0354
INCB28060
Indirubin
IPA-3
Irinotecan
JNJ-38877605
JNJ-7706621
JNK Inhibitor IX
JNK-IN-8
Ki8751
KN-62
KN-93 Phosphate
K-Ras(G12C) inhibitor 9
KRN 633
Ku-0063794
KU-55933
KU-60019
KW 2449
KX2-391
Lapatinib Ditosylate (Tykerb)
LDC000067
LDN193189
Linifanib (ABT-869)
Linsitinib (OSI-906)
Losmapimod (GW856553X)
LY2228820
LY2603618 (IC-83)
LY2784544
LY2835219
LY294002
Masitinib (AB1010)
MGCD-265
MK-2206 dihydrochloride
MK-2461
MK-5108 (VX-689)
MK-8745
MLN8054
MLN8237 (Alisertib)
Motesanib Diphosphate
Mubritinib (TAK 165)
Neratinib (HKI-272)
Nilotinib (AMN-107)
NSC 23766
NU6027
NU7441(KU-57788)
NVP-ADW742
NVP-BHG712
NVP-BSK805
NVP-BVU972
NVP-TAE226
ON-01910
OSI-027
OSI-420 (Desmethyl Erlotinib)
OSI-930
Osimertinib (AZD9291)
OSU-03012
P276-00
Pacritinib (SB1518)
Palomid 529
Pazopanib
PCI-32765 (Ibrutinib)
PD 0332991 (Palbociclib) HCl
PD0325901
PD153035 HCl
PD168393
PD173074
PD173955
PD318088
PD98059
Pelitinib (EKB-569)
PF-00562271
PF-03814735
PF-04217903
PF-04691502
PF-05212384 (PKI-587)
PF-3758309
PF-477736
PF-543
PF-562271
PFK15
PH-797804
PHA-665752
PHA-680632
PHA-767491
PHA-793887
PHA-848125
Phenformin hydrochloride
PHT-427
PI-103
Piceatannol
PIK-293
PIK-294
PIK-75
PIK-90
PIK-93
PKI-402
PLX-4720
Ponatinib (AP24534)
PP1
PP-121
PP242
PQ 401
PRT062607 (P505-15, BIIB057) HCl
Quercetin (Sophoretin)
Quizartinib (AC220)
R406
R788 (Fostamatinib)
R935788 (Fostamatinib disodium, R788 disodium)
Raf265 derivative
Rapamycin (Sirolimus)
Regorafenib (BAY 73-4506)
Ritonavir
RKI-1447
Ro 31-8220 Mesylate
Ro3280
Rociletinib (CO-1686, AVL-301)
Roscovitine (Seliciclib, CYC202)
Ruxolitinib (INCB018424)
SAR131675
Saracatinib (AZD0530)
SB 202190
SB 203580
SB 216763
SB 415286
SB 431542
SB 525334
SB590885
SC-514
Semaxanib (SU5416)
SGX-523
Skepinone-L
SKI II
SMI-4a
SNS-032 (BMS-387032)
SNS-314
Sorafenib
Sotrastaurin (AEB071)
SP600125
S-Ruxolitinib (INCB018424)
SSR128129E
Staurosporine
SU11274
Sunitinib Malate (Sutent)
TAE684 (NVP-TAE684)
TAK-285
TAK-632
TAK-715
TAK-901
Tandutinib (MLN518)
TCS 359
Telatinib (BAY 57-9352)
Temsirolimus (Torisel)
TG003
TG100-115
TG101209
TG101348 (SAR302503)
TGX-221
Thiazovivin
TIC10 Analogue
Tideglusib
Tie2 kinase inhibitor
Tivozanib (AV-951)
Tofacitinib (CP-690550, Tasocitinib)
Torin 1
Torin 2
TPCA-1
Triciribine (Triciribine phosphate)
TSU-68
TWS119
Tyrphostin 9
Tyrphostin AG 1296
Tyrphostin AG 879 (AG 879)
U0126-EtOH
Vandetanib (Zactima)
Vatalanib dihydrochloride (PTK787)
VE-821
VE-822
Vemurafenib (PLX4032)
VS-5584 (SB2343)
VX-680 (MK-0457, Tozasertib)
VX-702
WAY-600
WH-4-023
WHI-P154
Wortmannin
WP1066
WP1130
WYE-125132
WYE-354
WYE-687
WZ3146
WZ4002
WZ4003
WZ8040
XL019
XL147
XL-184 free base (Cabozantinib)
XL765
XMD8-92
Y-27632 2HCl
YM201636
ZCL278
ZM 306416
ZM 323881 HCl
ZM 336372
ZM 39923 HCl
ZM-447439
Zotarolimus(ABT-578)
ZSTK474
