# Supplementary material for: Establishment of patient-derived organoids and a characterization-based drug discovery platform for treatment of pancreatic cancer
Source: BMC Cancer. 2022 May 3;22:489. doi: 10.1186/s12885-022-09619-9 (PMC9063137; doi:10.1186/s12885-022-09619-9)
Supplement: Supplementary file 3 — Additional file 3. [file 12885_2022_9619_MOESM3_ESM.xlsx]

## Sheet: Sheet1
Table S3. Additional data for clinical pretreatment of the established PDOs
	Number	Type	Site	TNM staging by AJCC/UICC (8th)	Pre-resection-treatment (course)
	Sph18-02	PDAC, recurrence	Disseminated nodule	T2N0M1	GEM (2 courses), IMRT (42Gy/15fr), TS1 (1 course)
	Sph18-06	PDAC	Primary	T3N2M1(LYM)
	Sph18-14	PDAC, IPMN-associated	Primary	T2N0M0
	Sph18-21	PDAC	Primary	T2N1M0
	Sph18-25	PDAC	Disseminated nodule	T3N0M1
	Sph19-07	PDAC	Primary	T2N1M0	GEM (1 course)
	Sph19-14	PDAC	Primary	T2N1M0	GEM (1 course)
	Sph19-22	PDAC, recurrence	Disseminated nodule	T2N1M1	TS1 (7 courses)
